# Supplementary material for: Long-Term Corrosion of Eutectic Gallium, Indium, and Tin (EGaInSn) Interfacing with Diamond
Source: Materials (Basel). 2024 Jun 2;17(11):2683. doi: 10.3390/ma17112683 (PMC11174033; doi:10.3390/ma17112683)
Supplement: Supplementary file 1 [file materials-17-02683-s001.zip]

Archive with 1 entries (1 files):
- materials-3009814-supplementary.pdf
